# Supplementary material for: Diversity and Composition of the Microbiome Associated with Adult of the Green Shield Bug Palomena prasina (Hemiptera: Pentatomidae)
Source: Microb Ecol. 2026 Apr 29;89(1):130. doi: 10.1007/s00248-026-02779-2 (PMC13275768; doi:10.1007/s00248-026-02779-2)
Supplement: Supplementary file 1 — Supplementary Material 1 [file 248_2026_2779_MOESM1_ESM.xlsx]

## Sheet: Supplementary Table 1
Supplementary Table 1 Provinces and districts where Palomena prasina adults were collected, including their geographic coordinates.
Province	District	Latitude (N)	Longitude (E)
Düzce	Akçakoca	41° 5´ 9.3480"	31° 7´ 12.1476"
	Cumayeri	40° 52´ 27.4584"	30° 57´ 5.5224"
	Çilimli	40° 53´ 48.8256"	31° 2´ 49.2504"
Giresun	Bulancak	40° 56´ 15.0396"	38° 13´ 55.3584"
	Espiye	40° 56´ 59.0820"	38° 42´ 30.5460"
	Piraziz	40° 51´ 35.3160"	38° 5´ 50.8200"
Ordu	Gülyalı	40° 58´ 0.5664"	38° 3´ 22.4640"
	Ulubey	40° 49´ 54.9696"	37° 45´ 50.6052"
	Ünye	41° 7’ 38.064"	37° 17’ 19.09"
Sakarya	Hendek	40° 48´ 18.3564"	30° 44´ 57.4800"
	Karasu	41° 5´ 44.2140"	30° 41´ 32.4816"
	Kocaali	41° 3´ 16.9992"	30° 51´ 1.0044"
Samsun	Çarşamba	41° 11´ 56.2524"	36° 43´ 36.8076"
	19 Mayıs	41° 28´ 36.4368"	36° 1´ 50.7000"
	Terme	41° 12’ 31.129"	36° 58’ 19.398"

## Sheet: Supplementary Table 2
Supplementary Table 2 Primers used in this study and their sequences.
Primer Pair	Sequence (5’-3’)	Target Organism	Target Gene	Ta ( ℃)	Amplicon size(bp)	References
12S-F	CTAGGATTAGATACCCTATT	Palomena prasina	12S rRNA	45°C	~380 bp	Simon et al. 1991
12S-R	AAGAGCGACGGGCGATGTG
COI-F	AATATGGGCAGGAATAGTTGGA	Palomena prasina	COI	56°C	~544	in this study
COI-R	TCCTGCTAAAACGGGTAATGAT
Panteo_16S_F	ACGGAGGGTGCAAGCGTTAAT	Panteo spp.	16S rRNA	56°C	~451 bp	in this study
Panteo_16S_R	AGGTAAGGTTCTTCGCGTTGCA
Sodalis_16_F	GCTTAACACATGCAAGTCGA	Sodalis spp.	16S rRNA	57°C	~431 bp	in this study
Sodalis_16_R	GATAGCGCTATTAACGCCAT

## Sheet: Supplementary Table 3
Supplementary Table 3 Sodalis species used in the phylogenetic analysis, including their GenBank accession numbers and sequence information.
Bacteria Species	Accesion number	Host (Order )	Host (Family)	Host (species )
Sodalis sp.	MW540797.1	Hemiptera	Dictyopharidae	Ranissus edirneus
Sodalis sp.	MW540796.1	Hemiptera	Dictyopharidae	Dictyophara pannonica
Sodalis sp.	MW540795.1	Hemiptera	Dictyopharidae	Dictyophara multireticulata
Sodalis sp.	MW540794.1	Hemiptera	Dictyopharidae	Callodictya krueperi
Sodalis sp.	MT232257.1	Hemiptera	Margarodidae	Porphyrophora polonica
Sodalis sp.	KY985293.1	Hymenoptera	Pteromalidae	Spalangia cameroni
Sodalis sp.	KY765567.1	Hemiptera	Cicadellidae	Cicadella viridis
Sodalis sp.	KY428659.1	Hemiptera	Aphalaridae	Cardiaspina maniformis
Sodalis sp.	AB821285.1	Hemiptera	Urostylididae	Urostylis stiicornis
Sodalis sp.	AB821283.1	Hemiptera	Urostylididae	Urostylis annulicornis
Sodalis sp.	AB821289.1	Hemiptera	Urostylididae	Urochela quadrinotata
Sodalis sp.	AB821278.1	Hemiptera	Urostylididae	Urostylis westwoodii
Sodalis sp.	AB772196.1	Hemiptera	Aphrophoridae	Philaenus spumarius
Sodalis sp.	AB915770.1	Hemiptera	Acanthosomatidae	Elasmucha putoni
Sodalis sp.	AB821279.1	Hemiptera	Urostylididae	Urostylis westwoodii
Sodalis sp.	AB821288.1	Hemiptera	Urostylididae	Urostylis stiicornis
Sodalis sp.	AB821284.1	Hemiptera	Urostylididae	Urostylis annulicornis
Sodalis sp.	AB821290.1	Hemiptera	Urostylididae	Urochela quadrinotata
Sodalis sp.	AB915778.1	Hemiptera	Pentatomidae	Nezara antennata
Sodalis sp.	AB915777.1	Hemiptera	Pentatomidae	Nezara antennata
Sodalis sp.	AB915776.1	Hemiptera	Pentatomidae	Nezara antennata
Sodalis sp.	AB915774.1	Hemiptera	Pentatomidae	Glaucias subpunctatus
Sodalis sp.	AB571330.1	Hemiptera	Scutelleridae	Eucorysses grandis
Sodalis sp.	AB541010.1	Hemiptera	Scutelleridae	Cantao ocellus
Sodalis sp.	AB915782.1	Hemiptera	Scutelleridae	Poecilocoris lewisi
Sodalis sp.	AB915772.1	Hemiptera	Pentatomidae	Aelia fieberi
Sodalis sp.	AB915781.1	Hemiptera	Pentatomidae	Piezodorus hybneri
Sodalis sp.	AB915771.1	Hemiptera	Pentatomidae	Aelia fieberi
Sodalis sp.	AB915780.1	Hemiptera	Pentatomidae	Picromerus lewisi
Sodalis sp.	AB915779.1	Hemiptera	Pentatomidae	Palomena angulosa
Sodalis sp.	AB915775.1	Hemiptera	Pentatomidae	Lelia decempunctata
Sodalis sp.	AB915773.1	Hemiptera	Pentatomidae	Dolycoris baccarum
Sodalis sp.	HM449984.1	Hemiptera	Pseudococcidae	Puto albicans
Sodalis baculum	LT897836.1	Hemiptera	Geocoridae	Henestaris halophilus
Sodalis sp.	AB915783.1	Hemiptera	Rhopalidae	Rhopalus sapporensis
Sodalis sp.	AB809072.1	Hemiptera	Pentatomidae	Antestiopsis thunbergii
Sodalis sp.	AB303387.1	Phthiraptera	Philopteridae	Columbicola columbae
Sodalis sp.	AB604873.1	Coleoptera	Curculionidae	Curculio hachijoensis
Sodalis sp.	AB604872.1	Coleoptera	Curculionidae	Archarius roelofsi
Sodalis sp.	AM946408.1	Coleoptera	Cerambycidae	Tetropium castaneum
Sodalis sp.	AY126638.1	Coleoptera	Curculionidae	Sitophilus granarius
Sodalis sp.	AB514505.1	Coleoptera	Curculionidae	Curculio sikkimensis
Candidatus Sodalis pierantonius	KJ854276.1	Coleoptera	Curculionidae	Sitophilus oryzae
Sodalis pierantonius str. SOPE	CP006568.1	Coleoptera	Curculionidae	Sitophilus oryzae
Sodalis glossinidius	M99060.1	Diptera	Glossinidae	Glossina pallidipes
Sodalis glossinidius	AY861701.1	Diptera	Glossinidae	Glossina morsitans
Sodalis glossinidius str. morsitans	AP008232.1	Diptera	Glossinidae	Glossina morsitans
Sodalis glossinidius	AY861704.1	Diptera	Glossinidae	Glossina fuscipes
Candidatus Sodalis melophagi	JN872637.1	Diptera	Hippoboscidae	Melophagus ovinus
Sodalis sp.	EF174495.1	Diptera	Hippoboscidae	Craterina melbae
Sodalis sp.	MF429888.1	Diptera	Hippoboscidae	Icosta sp.
Sodalis sp.	MF429887.1	Diptera	Hippoboscidae	Pseudolynchia sp.
Sodalis sp.	MF429884.1	Diptera	Hippoboscidae	Microlynchia galapagoensis
Sodalis sp.	MF429882.1	Diptera	Hippoboscidae	Ornithomya biloba
Sodalis praecaptivus	JX444565.1	Primates	Hominidae	Homo sapiens
Sodalis praecaptivus	CP006569.1	Enterobacterales	Pectobacteriaceae	Sodalis praecaptivus
Dickeya dadantii	CP002038.1	Enterobacterales	Pectobacteriaceae	Dickeya dadantii
Eschericha coli	J01695.2	Enterobacterales	Enterobacteriaceae	Eschericha coli
Yersinia pestis	CP000308.1	Enterobacterales	Yersiniaceae	Yersinia pestis
Vibrio cholerae	CP001485.1	Vibrionales	Vibrionaceae	Vibrio cholerae
Sodalis praecaptivus	KY074059.1	-	-	Rainy
Biostraticola tofi	AM774412.1	-	-	Biofilm

## Sheet: Supplementary Table 4
Supplementary Table 4 Pantoea species used in the phylogenetic analysis, including their GenBank accession numbers and sequence information.
Bacteria Species	Accesion number	Host (family )	Host (Order )	Host (species )
Unnamed gut symbiont C type	LC007846.1	Hemiptera	Pentatomidae	Axiagatus rosmatus
Unnamed gut symbiont D type	LC007845.1	Hemiptera	Pentatomidae	Axiagatus rosmatus
Unnamed gut symbiont E type	LC007847.1	Hemiptera	Pentatomidae	Axiagatus rosmatus
Unnamed gut symbiont D type	LC007850.1	Hemiptera	Pentatomidae	Carbula crassiventris
Unnamed gut symbiont	LC007851.1	Hemiptera	Pentatomidae	Carbula crassiventris
Unnamed gut symbiont	EU072496.1	Hemiptera	Pentatomidae	Chlorochroa ligata
Unnamed gut symbiont	EU072497.1	Hemiptera	Pentatomidae	Chlorochroa sayi
Unnamed gut symbiont	EU072498.1	Hemiptera	Pentatomidae	Chlorochroa uhlei
Unnamed gut symbiont	KJ934769.1	Hemiptera	Pentatomidae	Edessa eburatula
Unnamed gut symbiont	KJ934766.1	Hemiptera	Pentatomidae	Edessa sp.
Unnamed gut symbiont	EU072499.1	Hemiptera	Pentatomidae	Euschistus heros
Unnamed gut symbiont	KJ934771.1	Hemiptera	Pentatomidae	Euschistus sp.
Unnamed gut symbiont	KJ934772.1	Hemiptera	Pentatomidae	Loxa sp.
Unnamed gut symbiont	KJ934770.1	Hemiptera	Pentatomidae	Mormidea sp.
Unnamed gut symbiont	EU072500.1	Hemiptera	Pentatomidae	Murgantia histrionica
Unnamed gut symbiont	AB636641.1	Hemiptera	Pentatomidae	Nezara viridula
Uncultured Pantoea sp.	AY830412.1	Hemiptera	Pentatomidae	Nezara viridula
Unnamed gut symbiont A type	LC007607.1	Hemiptera	Pentatomidae	Plautia stali
Unnamed gut symbiont B type	LC007758.1	Hemiptera	Pentatomidae	Plautia stali
Unnamed gut symbiont C type	LC007809.1	Hemiptera	Pentatomidae	Plautia stali
Unnamed gut symbiont D type	LC007781.1	Hemiptera	Pentatomidae	Plautia stali
Unnamed gut symbiont E type	LC007826.1	Hemiptera	Pentatomidae	Plautia stali
Unnamed gut symbiont F type	LC007726.1	Hemiptera	Pentatomidae	Plautia stali
Unnamed gut symbiont	AB541001.1	Hemiptera	Scutelleridae	Cantao ocellatus
Unnamed gut symbiont	AB571334.1	Hemiptera	Scutelleridae	Eucorysses grandis
Unnamed gut symbiont C type	LC007853.1	Hemiptera	Scutelleridae	Lampromicra miyakona
Unnamed gut symbiont D type	LC007855.1	Hemiptera	Scutelleridae	Lampromicra miyakona
Unnamed gut symbiont C type	LC007852.1	Hemiptera	Scutelleridae	Solenosthedium chinense
Unnamed gut symbiont	AB478043.1	Hemiptera	Cydnidae	Canthophorus niveimarginatus
Unnamed gut symbiont	KR261608.1	Hemiptera	Pentatomidae	Brachynema germarii
Gammaproteobacterium symbiont	LC168480.1	Hemiptera	Pentatomidae	Aelia fieberi
Gammaproteobacterium symbiont	LC168541.1	Hemiptera	Pentatomidae	Palomena angulosa
Uncultured gammaproteobacterium	KJ934775.1	Hemiptera	Pentatomidae	Anthiteuchus costaricensis
Uncultured bacterium	EU072499.1	Hemiptera	Pentatomidae	Euschistus heros
Bacterium endosymbiont	KX247623.1	Hemiptera	Pentatomidae	Acrosternum heegeri
Candidatus Pantoea persica	MG725752.1	Hemiptera	Pentatomidae	Acrosternum arabicum
Uncultured bacterium	EU072495.1	Hemiptera	Pentatomidae	Acrosternum hilare
Uncultured gamma proteobacterium	KJ934777.1	Hemiptera	Pentatomidae	Arvelius porrectispinus
Enterobacteriaceae bacterium symbiont	AB650513.1	Hemiptera	Pentatomidae	Eurydema rugosa
Enterobacteriaceae bacterium symbiont	AB650523.1	Hemiptera	Pentatomidae	Eurydema dominulus
Candidatus Pantoea carbekii	KY379170.1	Hemiptera	Pentatomidae	Halyomorpha halys
Endosymbiont	KR778999.1	Hemiptera	Pentatomidae	Graphosoma lineatum
Gammaproteobacterium symbiont	LC168510.1	Hemiptera	Pentatomidae	Halyomorpha halys
Gamma proteobacterium symbiont	LC168542.1	Hemiptera	Pentatomidae	Pentatoma japonica
Gamma proteobacterium symbiont	LC168543.1	Hemiptera	Pentatomidae	Pentatoma rufipes
Enterobacteriaceae bacterium symbiont	LC012471.1	Hemiptera	Pentatomidae	Plautia splendens
Pantoea stewartii subsp. indologenes	FJ611852.1	-	-	Plant
Pantoea agglomerans_ str_SZ009	EU596536.1	-	-	Plant
Pantoea agglomerans_strain_LMG	FJ611839.1	-	-	Plant
Pantoea ananatis	NR026045	Enterobacterales	Enterobacteriaceae	Pantoea ananatis
Yersinia pestis	AF282306.1	Enterobacterales	Yersiniaceae	Yersinia pestis
Vibrio cholerae	X74694.1	Vibrionales	Vibrionaceae	Vibrio cholerae

## Sheet: Supplementary Table 5 
Supplementary Table 5 OTU table generated from 16S rRNA gene sequencing of the V3–V4 region using the Illumina MiSeq platform.
Sample ID	District-Gender	Raw Data (Mbp)	Clean Data (Mbp)	Raw Reads	Clean Reads	Read Utilization Ratio%	Total Pairs Read Number	Number of OTU
DAF	Düzce Akçakoca♀	69.03	68.74	138.060*2	137.487*2	99.58	137.487	61
DAM	Düzce Akçakoca ♂	86.4	85.32	172.797*2	170.644*2	98.75	170.644	119
DÇF	Düzce Çilimli ♀	94.29	92.6	188.583*2	185.204*2	98.21	185.204	87
DÇM	Düzce Çilimli ♂	92.45	92.24	184.903*2	184.477*2	99.77	184.477	108
DCF	Düzce Cumayeri ♀	84.45	81.97	168.900*2	163.933*2	97.06	163.933	79
DCM	Düzce Cumayeri ♂	65.14	64.69	130.272*2	129.378*2	99.31	129.378	88
GBF	Giresun Bulancak ♀	56.57	56	113.142*2	111.992*2	98.98	111.992	58
GBM	Giresun Bulancak ♂	68.46	68.08	136.917*2	136.170*2	99.45	136.17	64
GEF	Giresun Espiye ♀	51.93	50.17	103.859*2	100.345*2	96.62	100.345	86
GEM	Giresun Espiye ♂	83.87	83.2	167.732*2	166.402*2	99.21	166.402	73
GPF	Giresun Piraziz ♀	40.79	39.25	81.578*2	78.508*2	99.24	78.508	155
GPM	Giresun Piraziz ♂	80.36	79.66	160.715*2	159.310*2	99.13	159.31	75
OGF	Ordu Gülyalı ♀	50.37	49.79	100.731*2	99.573*2	98.85	99.573	84
OGM	Ordu Gülyalı ♂	58.38	58.12	116.765*2	116.231*2	99.54	116.231	72
OUF	Ordu Ulubey ♀	48.1	47.66	96.208*2	95.324*2	99.08	95.324	130
OUM	Ordu Ulubey ♂	66.07	65.72	132.141*2	131.442*2	99.47	131.442	67
OÜF	Ordu Ünye♀	76.73	76.35	153.459*2	152.701*2	99.51	152.701	72
OÜM	Ordu Ünye ♂	56.8	56.55	113.594*2	113.096*2	99.56	113.096	85
SHF	Sakarya Hendek ♀	89.84	88.71	179.689*2	177.416*2	98.74	177.416	82
SHM	Sakarya Hendek ♂	91.86	91.15	183.730*2	182.296*2	99.22	182.296	60
SKF	Sakarya Karasu ♀	75.68	75.22	151.359*2	150.431*2	99.39	150.431	103
SKM	Sakarya Karasu ♂	71.59	71.22	143.179*2	142.431*2	99.48	142.431	69
SKOF	Sakarya Kocaali ♀	58.19	57.68	116.386*2	115.351*2	99.11	115.351	53
SKOM	Sakarya Kocaali ♂	71.96	71.58	143.912*2	143.153*2	99.47	143.153	60
SOF	Samsun 19 Mayıs ♀	81.31	79.68	162.627*2	159.361*2	97.99	159.361	112
SOM	Samsun 19 Mayıs ♂	98.91	98.17	197.810*2	196.342*2	99.26	196.342	80
SÇF	Samsun Çarşamba ♀	56.72	56.35	113.441*2	112.691*2	99.34	112.691	36
SÇM	Samsun Çarşamba ♂	78.22	77.97	156.435*2	155.934*2	99.68	155.934	53
STF	Samsun Terme ♀	71.48	71.21	142.962*2	142.420*2	99.62	142.42	63
STM	Samsun Terme ♂	78.86	78.64	157.716*2	157.276*2	99.72	157.276	66

## Sheet: Supplementary Table 6 
Supplementary Table 6 Infection rates of the symbiotic bacteria Pantoea and Sodalis in Palomena prasina populations collected from different provinces.
The symbol (+) indicates the presence of the symbiotic bacteria Pantoea or Sodalis in the examined individuals.
		Number of sample			+ Pantoea	+ Sodalis
Province	Districts
Düzce	Akçakoca		40	40 (100%)		23 (57.5%)
	Cumayeri		40	40 (100%)		32 (80 %)
	Çilimli		40	40 (100%)		23 (57.5 %)
Giresun	Bulancak		40	40 (100%)		26 (65 %)
	Espiye		40	40 (100%)		30 (75%)
	Piraziz		40	40 (100%)		32 (80%)
Ordu	Gülyalı		40	40 (100%)		15 (37.5%)
	Ulubey		40	40 (100%)		11 (27.5%)
	Ünye		40	40 (100%)		26 (65%)
Sakarya	Hendek		40	40 (100%)		24 (60%)
	Karasu		40	40 (100%)		34 (85%)
	Kocaali		40	40 (100%)		37 (92.5%)
Samsun	Ondokuz Mayıs		40	40 (100%)		33 (82.5%)
	Çarşamba		40	40 (100%)		34 (85%)
	Terme		40	40 (100%)		29 (72.5 %)
Total	Total		600	600 (100%)		409 (68.2 %)
